# Supplementary material for: Synthetic modified vaccinia Ankara vaccines confer cross-reactive and protective immunity against mpox virus
Source: Commun Med (Lond). 2024 Feb 16;4:19. doi: 10.1038/s43856-024-00443-9 (PMC10873322; doi:10.1038/s43856-024-00443-9)
Supplement: Supplementary file 4 — Supplementary Data 1 [file 43856_2024_443_MOESM4_ESM.xlsx]

## Sheet: Figure 1b
	Figure 1b MVA IgG endpoint
		DL1/DL1					DL2/DL2					DL3/DL3					DL1/placebo/DL1					placebo
	day 0	450	75	150	450	4050	450	150	450	75	150	150	450	1350	450	450	150	450	450	75	75	75	450	150	150
	prime	450	150	450	1350	12150	4050	1350	4050	1350	4050	1350	4050	109350	1350	4050	450	450	1350	150	150	75	450	150	150
	boost	4050	1350	4050	4050	12150	12150	4050	12150	4050	12150	4050	4050	109350	12150	4050	4050	4050	4050	4050	12150	75	450	150	150
	5mo	1350	150	450	1350	12150	1350	1350	4050	450	4050	1350	1350	109350	4050	1350	1350	1350	4050	1350	4050	75	450	150	150
	O.D. 450
	day 0
		DL1/DL1	DL1/DL1	DL1/DL1	DL1/DL1	DL1/DL1	DL2/DL2	DL2/DL2	DL2/DL2	DL2/DL2	DL2/DL2	DL3/DL3	DL3/DL3	DL3/DL3	DL3/DL3	DL3/DL3	DL1/P/DL1	DL1/P/DL1	DL1/P/DL1	DL1/P/DL1	DL1/P/DL1	Placebo	Placebo	Placebo	Placebo
	150	0.20295	0.0851	0.1086	0.27315	1.0526	0.3322	0.14345	0.30805	0.07485	0.1535	0.1219	0.33015	0.6804	0.2702	0.28855	0.12645	0.36595	0.2531	0.0919	0.08875	0.09165	0.26535	0.14485	0.1321
	450	0.1149	0.05255	0.0629	0.15855	0.58175	0.17735	0.07605	0.13785	0.0489	0.0848	0.0644	0.20175	0.3049	0.1306	0.1588	0.06975	0.1827	0.13205	0.0591	0.0545	0.0533	0.14205	0.0769	0.06945
	1350	0.06475	0.04135	0.04485	0.0852	0.3083	0.09875	0.0513	0.07385	0.04135	0.05575	0.044	0.0986	0.13305	0.0676	0.08685	0.04855	0.09225	0.07075	0.0443	0.04245	0.0417	0.08045	0.0482	0.047
	4050	0.0464	0.03665	0.03855	0.0522	0.13625	0.06145	0.04295	0.05075	0.0386	0.0437	0.0369	0.06795	0.067	0.04535	0.0542	0.03965	0.0575	0.04755	0.03845	0.0385	0.037	0.05425	0.03815	0.03995
	12150	0.03775	0.0343	0.03695	0.0435	0.072	0.046	0.04015	0.04165	0.04175	0.03905	0.03495	0.0467	0.04485	0.0369	0.0404	0.03745	0.04245	0.0395	0.03645	0.0358	0.0352	0.04205	0.0349	0.0365
	36450	0.0366	0.03425	0.03445	0.0364	0.0466	0.0405	0.03775	0.04075	0.03805	0.0376	0.0342	0.03815	0.0371	0.03465	0.0362	0.03775	0.03845	0.03665	0.03635	0.0384	0.0359	0.0399	0.03435	0.03635
	109350	0.03485	0.03435	0.03505	0.03475	0.03875	0.0389	0.0377	0.03835	0.0375	0.0389	0.03475	0.0359	0.03575	0.0345	0.03505	0.03655	0.0374	0.0362	0.0359	0.0358	0.03565	0.03945	0.034	0.03545
	328050	0.03355	0.034	0.03465	0.0339	0.0349	0.0377	0.03725	0.03785	0.03735	0.03675	0.0339	0.03585	0.0345	0.03375	0.0347	0.0362	0.03635	0.0361	0.0356	0.03625	0.0341	0.0383	0.03415	0.03575
	O.D. 450
	post-prime
		DL1/DL1	DL1/DL1	DL1/DL1	DL1/DL1	DL1/DL1	DL2/DL2	DL2/DL2	DL2/DL2	DL2/DL2	DL2/DL2	DL3/DL3	DL3/DL3	DL3/DL3	DL3/DL3	DL3/DL3	DL1/P/DL1	DL1/P/DL1	DL1/P/DL1	DL1/P/DL1	DL1/P/DL1	Placebo	Placebo	Placebo	Placebo
	150	0.41365	0.1182	0.2137	0.624	1.4172	0.90115	0.54135	1.4024	0.5093	1.0735	0.70225	1.5497	3.2735	0.6574	1.15945	0.2339	0.38805	0.3937	0.15985	0.19665	0.0953	0.2735	0.13765	0.1455
	450	0.20985	0.06425	0.1041	0.33455	0.94675	0.48985	0.27085	0.88495	0.2572	0.69205	0.32545	0.92655	2.83395	0.3045	0.67815	0.1054	0.1825	0.19565	0.0819	0.09065	0.05615	0.14435	0.0725	0.0776
	1350	0.0949	0.04505	0.05905	0.16425	0.46505	0.2201	0.11425	0.4371	0.1382	0.33385	0.14285	0.44835	2.2609	0.13475	0.3442	0.0617	0.09325	0.1052	0.0532	0.05305	0.04155	0.0793	0.04725	0.05095
	4050	0.05715	0.03785	0.0435	0.08005	0.2206	0.1058	0.0666	0.19805	0.0679	0.15675	0.0707	0.19825	1.46075	0.06925	0.16295	0.0438	0.05785	0.058	0.04125	0.04115	0.03695	0.0526	0.0394	0.0401
	12150	0.042	0.03625	0.0363	0.0488	0.1062	0.06095	0.04625	0.09455	0.0488	0.07405	0.0469	0.0938	0.78325	0.04535	0.07685	0.0378	0.0427	0.0427	0.0388	0.0374	0.03565	0.04125	0.03525	0.03685
	36450	0.0363	0.03375	0.0347	0.0391	0.05725	0.0531	0.04	0.0575	0.0394	0.05045	0.0377	0.05295	0.3526	0.0373	0.0478	0.03695	0.0378	0.03825	0.03565	0.03615	0.0349	0.0381	0.03505	0.0355
	109350	0.0348	0.03435	0.0348	0.0365	0.05035	0.04305	0.03845	0.04395	0.0383	0.042	0.03545	0.04075	0.1452	0.0354	0.0383	0.0353	0.03575	0.0386	0.0354	0.03545	0.0352	0.03695	0.034	0.03535
	328050	0.03425	0.03395	0.03435	0.0348	0.0365	0.039	0.0376	0.03935	0.03755	0.0386	0.0347	0.03615	0.073	0.03455	0.03595	0.03495	0.03555	0.0359	0.0355	0.03545	0.0346	0.0369	0.0351	0.03565
	O.D. 450
	post-boost
		DL1/DL1	DL1/DL1	DL1/DL1	DL1/DL1	DL1/DL1	DL2/DL2	DL2/DL2	DL2/DL2	DL2/DL2	DL2/DL2	DL3/DL3	DL3/DL3	DL3/DL3	DL3/DL3	DL3/DL3	DL1/P/DL1	DL1/P/DL1	DL1/P/DL1	DL1/P/DL1	DL1/P/DL1	Placebo	Placebo	Placebo	Placebo
	150	0.96485	0.4425	1.06405	1.2236	1.6571	1.4044	1.06775	1.609	1.07455	1.2907	1.3345	1.1296	3.1827	1.73305	1.5288	1.40425	1.33815	1.4898	1.3948	1.7162	0.09795	0.27455	0.1457	0.17615
	450	0.56375	0.255	0.65005	0.75375	1.08485	0.9166	0.6471	1.07055	0.64655	0.8875	0.80775	0.65765	2.7512	1.3207	0.93585	0.8609	0.7415	0.96325	0.89915	1.27675	0.0586	0.1494	0.07855	0.087
	1350	0.26005	0.1179	0.31795	0.3937	0.61175	0.54115	0.3312	0.56195	0.3534	0.5205	0.3978	0.3011	2.1576	0.89615	0.47055	0.42175	0.3363	0.47555	0.4588	0.73925	0.04275	0.084	0.049	0.0537
	4050	0.1294	0.0649	0.152	0.17815	0.27235	0.2465	0.15665	0.2541	0.1599	0.22165	0.17805	0.1441	1.4475	0.4514	0.2028	0.1936	0.14565	0.21035	0.2018	0.3564	0.0375	0.0547	0.03875	0.041
	12150	0.07045	0.04925	0.0804	0.08115	0.12835	0.11375	0.07585	0.11885	0.0792	0.10595	0.0878	0.0721	0.8325	0.1984	0.0999	0.0895	0.0719	0.09575	0.0957	0.1548	0.04215	0.0419	0.03525	0.0369
	36450	0.0454	0.03775	0.0503	0.0512	0.0661	0.0637	0.04975	0.06085	0.04985	0.05825	0.05045	0.0472	0.3557	0.09155	0.05415	0.05535	0.0476	0.05525	0.05605	0.0773	0.03575	0.03785	0.0341	0.0359
	109350	0.03685	0.0355	0.0356	0.0355	0.03565	0.0455	0.0406	0.04455	0.0407	0.0439	0.0391	0.0381	0.15655	0.05305	0.04035	0.0418	0.03985	0.04235	0.04225	0.05065	0.0388	0.03685	0.03365	0.0353
	328050	0.03505	0.03525	0.03495	0.03515	0.03505	0.0393	0.0377	0.039	0.0377	0.03855	0.0352	0.03505	0.0751	0.03985	0.04025	0.0374	0.0377	0.0382	0.03795	0.04025	0.037	0.0364	0.0339	0.0357
	O.D. 450
	5mo post-boost
		DL1/DL1	DL1/DL1	DL1/DL1	DL1/DL1	DL1/DL1	DL2/DL2	DL2/DL2	DL2/DL2	DL2/DL2	DL2/DL2	DL3/DL3	DL3/DL3	DL3/DL3	DL3/DL3	DL3/DL3	DL1/P/DL1	DL1/P/DL1	DL1/P/DL1	DL1/P/DL1	DL1/P/DL1	Placebo	Placebo	Placebo	Placebo
	150	0.50895	0.2131	0.42895	0.5357	1.57095	0.74845	0.61375	1.16655	0.40645	0.8927	0.5468	0.60815	2.94705	1.1915	0.8822	0.60875	0.6812	1.00735	0.7446	0.93955	0.09905	0.28575	0.1747	0.12885
	450	0.2388	0.09955	0.1991	0.26245	1.11635	0.3529	0.29645	0.6286	0.184	0.46725	0.2429	0.36045	2.4225	0.6796	0.41805	0.3174	0.3267	0.53475	0.3709	0.511	0.0576	0.152	0.08555	0.06795
	1350	0.111	0.05645	0.09125	0.11965	0.6021	0.1695	0.15465	0.29145	0.09435	0.22485	0.1124	0.176	1.8576	0.3526	0.19455	0.1443	0.1453	0.2376	0.15895	0.23615	0.04145	0.0838	0.05235	0.0472
	4050	0.0632	0.04215	0.05425	0.0668	0.2724	0.08195	0.0758	0.1337	0.05595	0.10275	0.06165	0.0956	1.15	0.16405	0.0869	0.0759	0.0759	0.1083	0.081	0.11125	0.0371	0.0532	0.0413	0.03995
	12150	0.04375	0.0368	0.04075	0.0478	0.1284	0.05335	0.0515	0.0679	0.04185	0.0577	0.04355	0.05765	0.6201	0.0794	0.0544	0.05035	0.0508	0.06055	0.05005	0.0612	0.0354	0.04275	0.0368	0.0366
	36450	0.0367	0.03475	0.03655	0.03715	0.065	0.0418	0.04245	0.04775	0.03765	0.04445	0.0369	0.0413	0.26085	0.04955	0.03965	0.0394	0.0392	0.04285	0.0398	0.04375	0.03425	0.0384	0.0349	0.0352
	109350	0.0349	0.03415	0.03475	0.035	0.04325	0.03865	0.0385	0.041	0.0373	0.03975	0.03535	0.03645	0.1165	0.0394	0.0363	0.03795	0.0369	0.0381	0.0373	0.0385	0.0336	0.0377	0.0342	0.0357
	328050	0.03455	0.03445	0.03485	0.0356	0.0381	0.037	0.0367	0.038	0.0372	0.03725	0.03445	0.03575	0.06485	0.036	0.03485	0.0366	0.0362	0.0364	0.0364	0.03745	0.03465	0.0365	0.03415	0.0359

## Sheet: Figure 1c
	Figure 1c MVA neutralization
		DL1/DL1					DL2/DL2					DL3/DL3					DL1/placebo/DL1					placebo
	day 0	10	10	10	10	10	10	10	10	10	10	10	10	10	10	10	10	10	10	10	10	10	10	10	10
	prime	73	10	10	37	82	86	23	224	90	67	74	110	2560	32	174	10	10	10	10	10	10	10	10	10
	boost	202	265	302	295	251	521	161	311	434	467	462	73	2560	848	375	206	146	304	298	592	10	10	10	10
	5mo	31	31	33	25	243	68	10	105	35	66	71	10	2560	232	63	25	50	77	58	123	10	10	10	10
	% neutralization
	day 0
		DL1/DL1	DL1/DL1	DL1/DL1	DL1/DL1	DL1/DL1	DL2/DL2	DL2/DL2	DL2/DL2	DL2/DL2	DL2/DL2	DL3/DL3	DL3/DL3	DL3/DL3	DL3/DL3	DL3/DL3	DL1/P/DL1	DL1/P/DL1	DL1/P/DL1	DL1/P/DL1	DL1/P/DL1	Placebo	Placebo	Placebo	Placebo
	20	1	0.6	7	1	39.1	12	20.8	10.2	7.7	1	18.9	1	43.7	1	1	15.7	1	1	1	1	1	5.9	1	17.9
	40	1	1	1.5	2.3	24.3	10.9	8.3	10.6	1	1	10.9	1	20.3	1	1	1	1	1	1	1	1	8.9	1	8.4
	80	1	1	1.5	1.8	10	2.9	1.9	3.4	1	1	11.5	2.4	1	1	1	1	1	1	1	1	1	1	1	0.2
	160	0	1	1	1	0.6	1	1.5	1	1	1	21.8	3.9	8.7	1	1	1	1	8.3	1	1	0.5	1	1	3.7
	320	1	1	1	1	6.5	6.8	1	1.4	5.9	1	11.8	1	9.5	15.4	1	9.4	1	3.6	1	1	2.9	0.7	1	11.5
	640	1	1	1	1	1	1.7	1	1	1	1	15	1	1	1	1	10.1	1	22.6	12.4	1	6.9	6.1	0.8	21.1
	1280	1	1	1.3	3.7	1	2.5	1	1.6	0.9	1	11.3	9.7	1	1	1	1	1	1	1	2.5	5.1	1	1	11.2
	% neutralization
	post-prime
		DL1/DL1	DL1/DL1	DL1/DL1	DL1/DL1	DL1/DL1	DL2/DL2	DL2/DL2	DL2/DL2	DL2/DL2	DL2/DL2	DL3/DL3	DL3/DL3	DL3/DL3	DL3/DL3	DL3/DL3	DL1/P/DL1	DL1/P/DL1	DL1/P/DL1	DL1/P/DL1	DL1/P/DL1	Placebo	Placebo	Placebo	Placebo
	20	79.6	4.6	20.7	69.4	94.3	83.1	55.2	99.1	89.9	80.6	68.6	80.1	97.1	61.5	80.5	0.1	4.1	15.1	11.8	12.2	12.2	1	1	11.8
	40	72.4	9.4	14.2	46.4	81	73.9	21.4	95.6	64	69	67.4	75.2	98.2	41.7	76.8	1	1	1	1	1	2.4	1	1	3.4
	80	44.9	1	4.9	35	51	51.6	15.3	94.7	52.9	41.1	46.8	59.3	97	21.8	62	1	1	1	1	1	5.9	1	0.5	11.2
	160	23.4	3.3	1.9	13.8	14.6	30.5	5.4	60.2	29.3	33.5	37.9	34.8	94.9	7.4	51.3	1	1	1	1	1	2.6	3.1	1	21.1
	320	16.1	2	1	3	1	4.4	8.1	34.6	5.3	18.9	27.2	17	93.1	6.4	36.6	1	1	1	1	1	9.7	1	4.8	16.2
	640	1.7	1	1	1	6.6	8.6	8	8.2	5.7	10.2	16.2	17.1	94.4	1	20.4	1	5.1	1	1	1	2.5	0.1	1	13.4
	1280	3.8	1	3.8	3.2	1	1	8	3	2.4	10.2	7.3	6.7	81.5	7.4	15	4.9	5.1	8.4	1	1	5.4	0.6	1	19.5
	% neutralization
	post-boost
		DL1/DL1	DL1/DL1	DL1/DL1	DL1/DL1	DL1/DL1	DL2/DL2	DL2/DL2	DL2/DL2	DL2/DL2	DL2/DL2	DL3/DL3	DL3/DL3	DL3/DL3	DL3/DL3	DL3/DL3	DL1/P/DL1	DL1/P/DL1	DL1/P/DL1	DL1/P/DL1	DL1/P/DL1	Placebo	Placebo	Placebo	Placebo
	20	96.2	86.5	99.6	97.8	98	96	96.3	98.7	97.6	97.8	93.3	72.5	97.3	100	93.8	88.2	84.2	89.6	84.2	91.4	1	2.9	1	15.7
	40	93.8	81	94.8	94.7	95.3	94.9	92.9	96.2	93.8	94.1	92.5	58.7	98	99.8	89.3	88.4	77.4	84.7	81.3	89.3	1	1	1	2.6
	80	87.5	77.5	90.1	90.3	89.3	94.1	70.6	91.8	94.8	92	88	48.1	98.5	99.8	79.1	76	66.7	72	80.9	83.4	4.5	8.8	1	12.1
	160	60.7	63	79.4	76.5	69.5	84.3	50.3	82.5	85	83.3	78	21.4	99.6	98.9	73.4	58.1	46.5	70	68.3	84.7	1	6.9	1	7
	320	19.8	43.2	46.2	45	35.3	78.8	14.1	48	64.6	62.6	59.6	1	96.5	92.9	55.6	29.6	27.9	47.8	47	66	4.3	3.4	1	20.7
	640	2.2	20.2	14.8	13.3	1	32.8	1	13.1	23.6	35.2	37.9	1	90	62.7	23	1	1	0.6	13.7	47.2	1	1	1	11
	1280	0.5	14.6	5.3	1	10.8	14.8	1.7	4.5	21.5	20.9	14.8	1	86.2	23.7	1	1	1	1	1	20.3	5.3	12.6	1	23.7
	% neutralization
	5mo post-boost
		DL1/DL1	DL1/DL1	DL1/DL1	DL1/DL1	DL1/DL1	DL2/DL2	DL2/DL2	DL2/DL2	DL2/DL2	DL2/DL2	DL3/DL3	DL3/DL3	DL3/DL3	DL3/DL3	DL3/DL3	DL1/P/DL1	DL1/P/DL1	DL1/P/DL1	DL1/P/DL1	DL1/P/DL1	Placebo	Placebo	Placebo	Placebo
	20	73.7	66.3	78.4	54.2	96.8	82.8	37.7	93.1	87	84.9	73.2	41.3	97.7	88.9	74.3	57.8	70.3	90.8	75.3	83.9	4	1	1	11.9
	40	29.9	35.9	33.9	36.2	90.9	69.7	26.3	86	38.9	64.8	59.9	8	99.3	87.8	60.7	29.3	57.7	80.8	63.2	74.4	1	1	1	8
	80	8.8	15	6.5	14.6	94.4	41.9	1	66.9	11.1	41.9	46.9	1	97.3	75.5	42	20.3	26.6	47.9	34.4	62.2	1	1	1	16.7
	160	1	1	1	1	66.5	20.6	1	12.5	1	15.4	31.5	8.7	96.7	57.9	21.6	10.8	16.3	24.8	16.4	39.4	1	1	5.4	15.1
	320	1	1	1	1	34.6	1	1	1	1	1	36.6	17.3	94.4	40.2	14.1	10.4	4.2	12.9	11.6	27	1	1	9.3	16.2
	640	1	1	1	1	9	1	1	1	1	1	32.5	10.4	93	22.5	11.6	6.4	13.7	24.3	17	15.7	1	1	19.7	20.5
	1280	1	1	1	1	1	1	1	1	1	1	34.3	3.6	87.9	14.4	16.7	11.6	15.2	9.8	10.2	15.1	1	1	16.6	15.3

## Sheet: Figure 1d
		Figure 1d MVA T cells
			DL1/DL1					DL2/DL2					DL3/DL3					DL1/placebo/DL1
			CD8/CD107
		pre-immune	0.08	0.55	0.31	0.03	0.28	0.01	0.05	0.13	0.47	0.08		0.09		0.06		0.38	0.28	0.11	0.09	0.04
		post-prime	0.21	0.73	0.39	0.15	0.62		0.36	0.87	0.62	0.45		0.31		0.35		0.98	0.69	0.27	0.83	0.48
		post-boost	0.43	2.99	0.9	0.13	0.33	0.34	0.79	0.73	0.54	0.13		0.96		1.82		1	2.97	0.25	0.26	0.4
		5mo post-boost	0.38	1.44	0.99	0.06	0.69	0.29	0.25	0.43	0.34	0.08		0.52				1.09	1.57	0.27	0.2	0.33
			CD8/CD69
		pre-immune	0.07	0.8	0.54	0.06	0.39	0.01	0.07	0.17	0.58	0.61		0.1		0.05		0.29	0.36	0.07	0.1	0.08
		post-prime	0.17	0.81	0.47	0.2	0.72		0.42	0.85	0.71	0.41		0.46		0.51		1.17	0.82	0.25	0.97	0.54
		post-boost	0.41	2.59	1.16	0.18	0.32	0.43	0.91	0.77	0.6	0.18		1.07		1.6		0.95	2.86	0.2	0.31	0.44
		5mo post-boost	0.39	1.64	1.27	0.04	0.71	0.35	0.3	0.43	0.41	0		0.51				0.81	1.49	0.2	0.2	0.4
			CD4/CD107
		pre-immune	0.01	0.03	0.03	0	0.06	0.01	0	0.03	0.07	0		0.01		0.02		0.01	0.02	0.03	0.02	0.01
		post-prime	0.31	0.22	0.14	0.05	0.28		0.2	0.21	0.07	0.22		0.09		0.09		0.1	0.16	0.08	0.28	0.14
		post-boost	0.2	0.07	0.1	0.03	0.05	0.13	0.22	0.18	0.16	0.02		0.13		0.2		0.02	0.24	0.02	0.02	0.03
		5mo post-boost	0.14	0.18	0.16	0.04	0.15	0.15	0.09	0.11	0.11	0		0.1				0.04	0.18	0.03	0.06	0.03
			CD4/CD69
		pre-immune	0.01	0.02	0.05	0	0.06	0	0.01	0.02	0.05	0.13		0		0.01		0.01	0.02	0.04	0.02	0.01
		post-prime	0.28	0.18	0.16	0.07	0.31		0.21	0.23	0.07	0.24		0.16		0.09		0.08	0.17	0.1	0.32	0.13
		post-boost	0.21	0.07	0.1	0.04	0.06	0.14	0.22	0.17	0.12	0.03		0.11		0.19		0.09	0.24	0.02	0.03	0.03
		5mo post-boost	0.13	0.18	0.16	0.04	0.14	0.13	0.09	0.07	0.08	0		0.05				0.05	0.17	0.05	0.04	0.03

## Sheet: Figure 2a
	Figure 2a MPXV proteins IgG endpoint
		DL1/DL1					DL2/DL2					DL3/DL3					DL1/placebo/DL1					placebo
	B6R	800	100	800	800	4000	1600	1600	3200	800	3200	400	1600	64000	3200	3200	3200	1600	800	1600	3200	100	100	400	100
	A35	3200	50	800	3200	8000	1600	25600	3200	200	25600	800	3200	8000	1600	1600	6400	6400	3200	12800	12800	50	800	400	400
	M1R	800	200	3200	1600	4000	1600	6400	1600	800	1600	800	1600	16000	25600	3200	1600	800	1600	100	3200	100	200	200	100
	H3	400	100	800	1600	8000	1600	400	6400	1600	1600	800	1600	128000	6400	1600	1600	800	800	200	1600	100	800	400	400
	O.D. 450
	B6R
		DL1/DL1	DL1/DL1	DL1/DL1	DL1/DL1	DL1/DL1	DL2/DL2	DL2/DL2	DL2/DL2	DL2/DL2	DL2/DL2	DL3/DL3	DL3/DL3	DL3/DL3	DL3/DL3	DL3/DL3	DL1/P/DL1	DL1/P/DL1	DL1/P/DL1	DL1/P/DL1	DL1/P/DL1	Placebo	Placebo	Placebo	Placebo
	200	0.77795	0.2829	0.86745	0.8158		1.3949	1.43575	2.31305	1.0375	2.54005	0.52355	1.5648		1.75795	1.71325	2.4728	1.3945	0.82765	1.5363	2.30125	0.2146	0.2859	0.5782	0.24135
	400	0.49215	0.22675	0.4953	0.5009		0.88495	0.88355	1.5244	0.60345	1.66945	0.3551	0.91445		1.07645	1.02725	1.6455	0.8552	0.4949	0.8952	1.4894	0.19725	0.2392	0.3654	0.2135
	800	0.34315	0.2035	0.3482	0.34795		0.5475	0.5541	0.9184	0.38475	1.0854	0.2638	0.5841		0.6433	0.6384	1.06135	0.53975	0.3487	0.56705	0.9269	0.183	0.21535	0.28115	0.20475
	1600	0.26	0.18325	0.2714	0.2659	0.94355	0.3566	0.3745	0.57725	0.2713	0.67535	0.2175	0.38775	3.22835	0.41445	0.41295	0.62645	0.35975	0.26185	0.3686	0.5535	0.17975	0.19195	0.2309	0.19315
	3200	0.2131	0.1772	0.2275	0.2205	0.5851	0.2763	0.26145	0.3974	0.21645	0.43805	0.1994	0.2845	2.58765	0.30575	0.30375	0.4177	0.27245	0.2148	0.2724	0.38335	0.17565	0.1816	0.20825	0.18375
	6400	0.19125	0.1734	0.2035	0.1992	0.3747	0.21855	0.2095	0.2665	0.1942	0.29545	0.18845	0.2299	1.7405	0.24335	0.24555	0.2949	0.2228	0.19175	0.2265	0.27375	0.1734	0.17605	0.19655	0.17565
	12800	0.1758	0.17235	0.1796	0.18165	0.2772	0.19235	0.19185	0.22425	0.17855	0.23555	0.1885	0.2119	1.09285	0.22335	0.2101	0.2397	0.19975	0.1903	0.2007	0.2267	0.17755	0.17225	0.1859	0.1786
	25600	0.18215	0.1765	0.1789	0.18345	0.221	0.186	0.1845	0.2004	0.17415	0.2109	0.1864	0.1935	0.70785	0.19525	0.19925	0.20905	0.1926	0.18265	0.19605	0.20605	0.1783	0.1683	0.1874	0.1791
	32000					0.19825								0.4528
	64000					0.19085								0.31
	128000					0.1817								0.2518
	O.D. 450
	A35
		DL1/DL1	DL1/DL1	DL1/DL1	DL1/DL1	DL1/DL1	DL2/DL2	DL2/DL2	DL2/DL2	DL2/DL2	DL2/DL2	DL3/DL3	DL3/DL3	DL3/DL3	DL3/DL3	DL3/DL3	DL1/P/DL1	DL1/P/DL1	DL1/P/DL1	DL1/P/DL1	DL1/P/DL1	Placebo	Placebo	Placebo	Placebo
	100	1.9565	0.0924		2.20045		0.8281	4	2.14805	0.18275	4	0.7086	1.21755		1.6151	0.78755	2.9945	2.463	2.48925	3.2668	3.59025	0.07825	0.72055	0.25415	0.26585
	200	1.1652	0.0646	0.3117	1.36025		0.4665	3.2744	1.30425	0.10475	3.4617	0.38115	0.75845		0.92455	0.4999	2.0959	1.509	1.52505	2.49005	2.5668	0.05835	0.41235	0.15575	0.1709
	400	0.67365	0.05045	0.1782	0.8099	1.0736	0.2811	2.7464	0.70515	0.06985	3.05075	0.2152	0.45465	1.48225	0.4999	0.3021	1.2342	0.8746	0.86625	1.5968	1.6038	0.04765	0.25125	0.1011	0.11295
	800	0.38175	0.0441	0.10765	0.45285	0.55505	0.17605	1.86175	0.37355	0.05265	2.3478	0.1244	0.26705	0.74615	0.27215	0.1886	0.71665	0.51105	0.4816	0.97095	0.95785	0.04135	0.15095	0.0695	0.075
	1600	0.2242	0.0393	0.0732	0.2584	0.3182	0.11245	1.18435	0.2208	0.04425	1.53975	0.08025	0.1639	0.41315	0.1565	0.11765	0.4042	0.28675	0.2761	0.5245	0.53545	0.03915	0.09785	0.0518	0.05685
	3200	0.1318	0.0379	0.05695	0.1482	0.1854	0.07465	0.6372	0.12545	0.03935	0.8837	0.0569	0.1052	0.2237	0.0973	0.0804	0.2218	0.1634	0.15535	0.29345	0.28985	0.03665	0.0672	0.0432	0.04595
	6400	0.08375	0.0365	0.04825	0.0943	0.1137	0.0549	0.3647	0.0823	0.03765	0.4823	0.04575	0.06905	0.13275	0.06755	0.0581	0.1338	0.10175	0.097	0.1696	0.1735	0.03585	0.0513	0.03865	0.0418
	12800	0.06115	0.0358	0.04365	0.0678	0.0749	0.04555	0.2069	0.058	0.0365	0.27945	0.0395	0.0512	0.0824	0.04975	0.04625	0.08255	0.0696	0.06625	0.1034	0.10325	0.0357	0.04475	0.03645	0.03835
	32000			0.0406		0.05575								0.0599
	64000					0.0476								0.0477
	O.D. 450
	M1R
		DL1/DL1	DL1/DL1	DL1/DL1	DL1/DL1	DL1/DL1	DL2/DL2	DL2/DL2	DL2/DL2	DL2/DL2	DL2/DL2	DL3/DL3	DL3/DL3	DL3/DL3	DL3/DL3	DL3/DL3	DL1/P/DL1	DL1/P/DL1	DL1/P/DL1	DL1/P/DL1	DL1/P/DL1	Placebo	Placebo	Placebo	Placebo
	200	0.52025	0.20995	1.68215	0.9924		1.0459	2.89725	0.955	0.68635	1.09695	0.56305	0.71245		4	1.54485	0.9082	0.5259	0.9348	0.1973	1.96825	0.17265	0.25205	0.2399	0.1782
	400	0.3287	0.1555	1.0401	0.5978		0.6448	2.1096	0.54015	0.4179	0.6455	0.34165	0.4534		3.2726	0.8978	0.49185	0.3139	0.51365	0.13845	1.21955	0.1367	0.18815	0.1741	0.14125
	800	0.21885	0.121	0.5683	0.34765		0.38825	1.26235	0.31695	0.24785	0.3755	0.22455	0.29465		2.62625	0.5526	0.30165	0.21815	0.3213	0.11495	0.71555	0.1152	0.1417	0.14225	0.11305
	1600	0.1533	0.1042	0.3391	0.2303	0.71965	0.2441	0.75875	0.211	0.16895	0.24745	0.1571	0.201	2.0047	1.6504	0.32825	0.2047	0.1548	0.21415	0.09875	0.4275	0.10075	0.11635	0.11655	0.09945
	3200	0.1242	0.09585	0.22715	0.1647	0.37105	0.16945	0.4405	0.14435	0.1279	0.16405	0.12885	0.1541	1.15715	0.9974	0.22035	0.1525	0.123	0.1523	0.09375	0.26065	0.0979	0.1017	0.1065	0.09755
	6400	0.10695	0.09215	0.15475	0.12685	0.23285	0.1245	0.2692	0.1122	0.10305	0.1237	0.1078	0.12785	0.6827	0.5788	0.1593	0.1134	0.1022	0.119	0.08835	0.17985	0.09475	0.0913	0.1022	0.09155
	12800	0.0999	0.0933	0.1308	0.11345	0.1611	0.1059	0.17615	0.1003	0.09845	0.1107	0.1038	0.1126	0.39215	0.35555	0.1266	0.1049	0.09555	0.10085	0.0865	0.13405	0.09365	0.0904	0.102	0.08895
	25600	0.09725	0.09325	0.1117	0.1038	0.1279	0.09725	0.13675	0.0938	0.0902	0.0974	0.1028	0.1039	0.2651	0.23485	0.1142	0.0981	0.09505	0.0969	0.09015	0.11545	0.0953	0.08835	0.09775	0.09265
	32000					0.1106								0.17715
	64000					0.10395								0.14055
	128000					0.09905								0.11955
	O.D. 450
	H3
		DL1/DL1	DL1/DL1	DL1/DL1	DL1/DL1	DL1/DL1	DL2/DL2	DL2/DL2	DL2/DL2	DL2/DL2	DL2/DL2	DL3/DL3	DL3/DL3	DL3/DL3	DL3/DL3	DL3/DL3	DL1/P/DL1	DL1/P/DL1	DL1/P/DL1	DL1/P/DL1	DL1/P/DL1	Placebo	Placebo	Placebo	Placebo
	100			0.8962																		0.11215	0.59605	0.44055	0.2857
	200	0.26205	0.0766	0.4995	0.65755		0.7841	0.2363	1.9992	0.69955	0.5018	0.4901	0.543		1.6597	0.61025	0.95495	0.35625	0.36945	0.1529	0.78705	0.0755	0.3607	0.252	0.1724
	400	0.16005	0.0566	0.26535	0.37765		0.4834	0.14105	1.29825	0.4187	0.2876	0.25905	0.32505		0.9333	0.35445	0.51175	0.2273	0.2131	0.0963	0.42295	0.0546	0.216	0.15265	0.10915
	800	0.09995	0.0454	0.14925	0.21615		0.27265	0.08945	0.75385	0.23295	0.16385	0.14495	0.1979		0.5187	0.21235	0.2706	0.1432	0.1277	0.0675	0.232	0.04465	0.1315	0.09315	0.07425
	1600	0.0719	0.04055	0.09335	0.1303	1.405	0.16295	0.0623	0.41005	0.13885	0.10315	0.0911	0.1255	3.30015	0.27955	0.13265	0.158	0.0927	0.08245	0.05035	0.13765	0.03955	0.08845	0.06535	0.05645
	3200	0.0526	0.0383	0.0655	0.08385	0.6321	0.0993	0.0475	0.2245	0.0891	0.0697	0.06275	0.08335	2.47725	0.16	0.08635	0.09455	0.0647	0.05935	0.04185	0.0866	0.03845	0.06255	0.0506	0.0451
	6400	0.0439	0.03665	0.052	0.0594	0.26315	0.0676	0.04165	0.1337	0.06185	0.0529	0.0505	0.0602	1.55555	0.1002	0.06225	0.06695	0.05055	0.04695	0.03895	0.0612	0.03925	0.0491	0.04395	0.04075
	12800	0.03935	0.03585	0.0457	0.04745	0.12325	0.05135	0.0379	0.08415	0.04865	0.0433	0.0436	0.0489	0.8955	0.06885	0.0497	0.05095	0.04395	0.0414	0.0376	0.04865	0.03635	0.04305	0.0398	0.038
	25600	0.03705	0.03665		0.04785	0.0706	0.04375	0.03635	0.0616	0.0422	0.0401	0.03965	0.0424	0.49485	0.05245	0.0426	0.045	0.03915	0.03815	0.0383	0.04185
	32000					0.05495								0.28015
	64000					0.0436								0.16545
	128000					0.0404								0.10135

## Sheet: Figure 2b
	Figure 2b MPXV-cross reactive NAb
		DL1/DL1					DL2/DL2					DL3/DL3					DL1/placebo/DL1					placebo
	NT50	5	5	5	10	160	40	5	40	5	5	5	5	640	10	5	5	5	10	10	10	5	5	5	5

## Sheet: Figure 2d
	Figure 2d MPXV proteins IgG endpoint
		COH04S1																				JYNNEOS
	B6R	800	100	800	800	4000	1600	1600	3200	800	3200	400	1600	64000	3200	3200	3200	1600	800	1600	3200	800	1600	400	6400	6400	6400	25600	200	200	800	25600	800	3200	400	200	200	800	200	200
	A35	3200	50	800	3200	8000	1600	25600	3200	200	25600	800	3200	8000	1600	1600	6400	6400	3200	12800	12800	1600	1600	6400	12800	25600	6400	800	800	200	6400	12800	12800	6400	400	200	3200	800	400	6400
	M1R	800	200	3200	1600	4000	1600	6400	1600	800	1600	800	1600	16000	25600	3200	1600	800	1600	100	3200	200	400	50	3200	1600	200	100	100	200	400	400	400	400	50	50	100	100	400	200
	H3	400	100	800	1600	8000	1600	400	6400	1600	1600	800	1600	128000	6400	1600	1600	800	800	200	1600	800	1600	400	6400	6400	6400	200	400	200	800	12800	1600	1600	100	50	100	200	400	100
	MVA	4050	1350	4050	4050	12150	12150	4050	12150	4050	12150	4050	4050	109350	12150	4050	4050	4050	4050	4050	12150	12150	36450	4050	109350	109350	12150	4050	1350	1350	12150	36450	12150	12150	450	450	1350	4050	4050	1350

## Sheet: Figure 2e
	Figure 2b MPXV-cross reactive NAb
		COH04S1																				JYNNEOS
	No complement	20	20	20	20	160	40	20	40	20	20	20	20	640	20	20	20	20	20	20	20	20	20	20	160	20	160	20	20	20	20	640	20	20	20	20	20	20	20	20
	Complement	20	20	20	40	40	20	40	20	20	20	20	20	160	20	20	20	20	20	20	20	20	20	20	160	20	40	20	20	20	20	160	20	20	20	20	20	20	20	20

## Sheet: Figure 3b
	Figure 3b MPXV-cross reactive NAb
			sMVA 108
			4747	4748	4749	4750	4751	4752	4753	4754	4755
	Prime		20	10	10	10	10	10	10	20	320
	Boost		320	20	20	80	20	10	20		320
			sMVA 107
			4756	4757	4760	4761	4762	4763	4764	4765	4766
	Prime		10	10	10	10	10	10	10	10	10
	Boost		20	20	10	10	10	10	10	10	10
			sMVA 106
			4767	4769	4770	4771	4772	4773	4774	4775	4776
	Prime		10	10	10	10	10	10	10	10
	Boost		10	10	20	10	10	10	10	10
			COH04S1 108
			4777	4778	4779	4780	4781	4782	4783	4785	4786
	Prime		10	10	10	10	10	10	10	10	80
	Boost		320	10	10	80	20	80	20	80	80
			COH04S1 107
			4787	4788	4790	4791	4792	4793	4794	4795	4796
	Prime		10	80	80	80	10	80	10	80	320
	Boost		10	10	20	10	10	10	10	20	10
			COH04S1 106
			4797	4798	4799	4800	4801	4802	4803	4804	4805
	Prime		10	10	10	10	10	10	10	10	10
	Boost		10	10	10	10	20	10	10	10	20
			Naive
			4806	4807	4808	4809	4810	4811	4812	4813	4815	4816
	Prime		10	10	10	10	10	20	10	10	10	10
	Boost		10	10	10	10	10	10	10	10	10	10

## Sheet: Figure 3c
	Figure 3c Body weight change
	Days Post Challenge	sMVA 108										sMVA 107										sMVA 106										COH04S1 108										COH04S1 107
		4747	4748	4749	4750	4751	4752	4753	4754	4755		4756	4757	4760	4761	4762	4763	4764	4765	4766		4767	4768	4769	4770	4771	4772	4773	4774	4775	4776	4777	4778	4779	4780	4781	4782	4783	4785	4786		4787	4788	4790	4791	4792	4793	4794	4795
	0	0	0	0	0	0	0	0		0		0	0	0	0	0	0	0	0	0		0		0	0	0	0	0	0	0		0	0	0	0	0	0	0	0	0		0	0	0	0	0	0	0	0
	1	0.74	1.44	-2.75	0.43	-2.81	1.97	0.11		-1.1		-2.43	-1.5	-0.78	1.32	-2.11	0.62	1.03	0.27	0.05		1.8		3.68	-1.16	-2.31	3.4	1.08	-0.8	0.11		-0.67	3.99	1.24	3.54	4.5	1.93	-2.08	0.89	-0.55		1.42	2	-0.23	0	3.5	1.71	0	3.02
	2	0.06	0.61	-2.16	1.59	-2.53	3.24	-0.67		-3.01		-2.05	-0.35	-0.6	-2.18	-0.18	1.23	1.09	0.16	1.49		-0.12		4.59	-0.12	-2.14	3.77	0.4	-0.93	0.32		1.62	2.36	3.73	3.3	3.33	0.36	-1.07	2.22	-1.7		2.9	0.43	1.62	0.37	4.85	0.34	-0.43	2.37
	3	1.42	-1.89	-2.1	0.61	-2.7	2.03	-1.45		-2.33		-1.73	-1.33	-2.88	-2.52	-1	2.08	1.03	0.33	0.21		1.56		3.49	-1.56	-3.72	3.5	2.27	-0.43	0.16		1.06	4.23	2.86	6.01	5.49	0.36	-2.2	1.28	-3.04		3.62	0.65	1.1	1.23	2.64	-0.28	-1.18	1.77
	4	2.9	-1.39	-1.94	0.24	-3.33	3.11	-2.57		-2.15		-4.35	-2.02	-4.15	-1.2	-1.41	2.02	2.35	1.85	0.05		5.22		3.94	-2.78	-4.06	4.35	2.95	0.12	1.43		0.67	7.8	1.8	4.86	6.72	1.45	1.8	1.56	-4.01		3.56	1.78	1.51	0.06	3.07	3.87	0.64	1.71
	5	2.62	0.39	-2.54	0.92	-3.67	2.54	-2.52		-4.29		-1.15	-0.4	-0.84	-2.46	0.41	0.95	3.45	0.65	2.18		4.32		3.43	-0.81	-2.03	4.25	4.26	2.28	-0.37		1.57	3.75	5.91	5.47	7.71	1.33	-1.07	3.56	-1.64		5.7	2.43	1.16	2.84	5.71	0.85	0.27	1.58
[truncated: 20 more columns]

## Sheet: Figure 3d
	Figure 3d Body weight change
			sMVA 108
			4747	4748	4749	4750	4751	4752	4753	4754	4755
		TCID50	1250	80612	1250	1250	1250	4516	1250		1250
			sMVA 107
			4756	4757	4760	4761	4762	4763	4764	4765	4766
		TCID50	1250	1250	1250	8316	1250	1250	83158	7315	8587
			sMVA 106
			4767	4769	4770	4771	4772	4773	4774	4775	4776
		TCID50	120619	8876404	27778	4288	11700	118182	7053571	114706
			COH04S1 108
			4777	4778	4779	4780	4781	4782	4783	4785	4786
		TCID50	1250	1250	1250	1250	1250	1250	6991	8778
			COH04S1 107
			4787	4788	4790	4791	4792	4793	4794	4795	4796
		TCID50	5459	225225	9186	192308	144444	8404	551546	15611	3125
			COH04S1 106
			4797	4798	4799	4800	4801	4802	4803	4804	4805
		TCID50	44219	1250	1250	5350000	1547368	2500000	7053571	1250	2778
			Naive
			4806	4807	4808	4809	4810	4811	4812	4813	4815	4816
		TCID50	134482759	356722689	82291667	69911504	257731959	69298246	119387755	98319328	13764706	2173913043

[truncated: 4 more sheets: Figure S1, Figure S2, Figure S3, Figure S4]
